# Supplementary material for: Optimization of Astaxanthin Recovery in the Downstream Process of Haematococcus pluvialis
Source: Foods. 2022 May 6;11(9):1352. doi: 10.3390/foods11091352 (PMC9105871; doi:10.3390/foods11091352)
Supplement: Supplementary file 1 [file foods-11-01352-s001.zip]

Archive with 1 entries (1 files):
- foods-1702049-supplementary.pdf
